# Supplementary material for: Comparative effectiveness and safety of acupuncture treatments for primary insomnia: a systematic review and network meta-analysis of randomized trial
Source: Front Neurol. 2026 Mar 3;17:1750474. doi: 10.3389/fneur.2026.1750474 (PMC12992266; doi:10.3389/fneur.2026.1750474)
Supplement: Supplementary file 3 [file Table_3.XLSX]

## Sheet: Sheet1
Appendix D: Summary of Adverse Events
	Acupuncture	Catgut embedding	Electroacupuncture	Scalp needle	Warm acupuncture	Wrist ankle needle
Pain	7	4
Hematoma	14	2			1
Dizziness	6					3
Needle fainting	6			1
Allergy	1
Numbness	1
Rash	1
Fatigue	3
Subcutaneous ecchymosis	1		3
Mild erythema at the needle insertion site					1
Somnolence						2
Adverse events not specified in the study			42
Total AE reports	40	6	45	1	2	5
Total sample size contributing AE data	778	200	659	30	30	75
Note:These values were extracted as the counts of adverse event entries reported in the original studies and their corresponding sample sizes.
